# Supplementary material for: Longitudinal Study: Swine Inflammation and Necrosis Syndrome in Suckling and Weaned Piglets Is Associated with Tail Length and Integrity in Slaughter Pigs
Source: Animals (Basel). 2025 Dec 24;16(1):56. doi: 10.3390/ani16010056 (PMC12785067; doi:10.3390/ani16010056)
Supplement: Supplementary file 1 [file animals-16-00056-s001.zip]

Archive with 1 entries (1 files):
- animals-4050587-supplementary.pdf
